# Supplementary material for: 3,4-Dichlorophenylacetic acid acts as an auxin analog and induces beneficial effects in various crops
Source: Commun Biol. 2024 Feb 8;7:161. doi: 10.1038/s42003-024-05848-9 (PMC10853179; doi:10.1038/s42003-024-05848-9)
Supplement: Supplementary file 4 — Supplementary Data 1 [file 42003_2024_5848_MOESM4_ESM.xlsx]

## Sheet: Bioactivity assay results
Supplementary Data 1. Bioactivity assay results of auxin analogues.
indole ring	assay results	stage 1	stage 2	stage 3	stage 4	stage 5
L-tryptophan	It inhibited the elongation of oat coleoptile segments at concentrations of 1, 10, and 100 μM.	Y	N	N	N	N
indole-3-carboxaldehyde	(1) Irrigation treatments at 5 and 10 ppm showed significant inhibitory effects on tomato root growth . (2) The plant height and root growth of watermelons and melons were highly sensitivity to it and already had inhibitory effects at concentrations of 0.1-1 ppm. (3) Rice: 1 ppm (hydroponic), inhibited root elongation, but had no significant promotion effect on crown root development.	Y	Y	N	N	N
indole-3-methanol	(1) It showed a weak activity in promoting the elongation of oat coleoptile segments, only promoting the elongation by approximately 3-7%. (2) Even at a concentration of 1 ppm, tomato root growth showed significant inhibitory effects.	Y	N	N	N	N
3-indolepropionic acid	(1) Tomato: root irrigation treatment, at 0.1-0.5 ppm, root growth is positively correlated with concentration; whereas at 0.5-1 ppm showed a decreasing trend, and the effect of 1 ppm was not significant, while the inhibitory effects of 5 and 10 ppm were obvious; the growth promoting and inhibitory effects were both higher than those of indole acetate. (2) Rice: 1 ppm (hydroponic), the effect was…	Y	Y	N	N	N
3-indolebutyric acid	(1) After 24 h of treatment with 1 μM, the elongation length of oat coleoptile segments increased by 136%. (2) Mung bean hypocotyl rooting assay: at the same concentration, the rooting range was 1.86 times that of indolepropionic acid, the adventitious root number increased by 30%, and the root dry weight increased by 17%.	Y	Y	Y	Y	N
3-acetoxyindole	(1) Rice: 1 ppm (hydroponic), the effect was not significant. (2) Tomato: showed a positive correlation between root growth at 0.1-0.5 ppm; whereas at 0.5-1 ppm showed a decreasing trend, and the effect of 1 ppm was not significant, while the inhibitory effects of 5 ppm and 10 ppm were significant. (3) Eggplant: 1-10 ppm, showed inhibitory effects. (4) Watermelon and melon: showed strong sensitiv…	Y	Y	N	N	N
DL-tryptophan	Tissue culture assay with tobacco pith tissues showed that it had no auxin-like activity at 1, 5, and 10 ppm.	Y	N	N	N	N
5-hydroxytryptophan	Tissue culture assay with tobacco pith tissues showed that it had no auxin-like activity at 1, 5, and 10 ppm.	Y	N	N	N	N
naphthalene ring	assay results	stage 1	stage 2	stage 3	stage 4	stage 5
naphthoxyacetic acid	(1) Oat coleoptile segments elongation assay: inhibited elongation by 9.5% at 10 μM. (2) Mung bean hypocotyl rooting assay: it increased the length of the rooting zone, the number of adventitious roots, and the root biomass by approximately 84.5%, 58.4%, and 78.8%, respectively. (3) It inhibited the germination rate of lettuce seeds and the elongation of lettuce seedling hypocotyl and root by 4.9…	Y	Y	N	N	N
naphthalene acetamide	(1) Oat coleoptile segments elongation assay: inhibited elongation by 1.3% at 10 μM. (2) Mung bean hypocotyl rooting assay: it increased the length of the rooting zone, the number of adventitious roots, and the root biomass by approximately 167.6%, 60.2%, and 69.4%, respectively. (3) It promoted the germination rate of lettuce seeds by 12.2%, but inhibited the elongation of lettuce seedling hypoc…	Y	Y	N	N	N
naphthaleneboronic acid	The combined blind screening on wheat, radish, rapeseed, and cucumber failed to meet the screening criteria (the promotion or inhibition rate of seedling height or root length exceeded 30%).	Y	Y	Y	N	N
benzene ring	assay results	stage 1	stage 2	stage 3	stage 4	stage 5
2-chlorophenylacetic acid	(1) Rooting experiment on hypocotyls of mung beans: significant promoting effect at concentrations above 25 ppm. (2) Watermelon: 1 and 2.5 ppm significantly promoted root elongation and lateral root development. (3) Rice, tomato, and pepper: at 0.5, 1, and 2 ppm had good root-promoting effects, whereas the plant height showed a decreasing trend at high concentrations; for tomato, there was no sig…	Y	Y	Y	Y	N
3-chlorophenylacetic acid	(1) It showed a weak activity in promoting the rooting of mung bean hypocotyls. (2) The root promoting effect on watermelon and maize in pot experiments was unstable and watermelon was sensitive to it.	Y	Y	Y	N	N
4-chlorophenylacetic acid	It showed no promoting effect on mung bean hypocotyl rooting.	Y	N	N	N	N
2,4-dichlorophenylacetic acid	(1) It showed a weak promoting effect on mung bean hypocotyl rooting. (2) Watermelon: ineffective at low concentrations (5-10 ppm) but caused phytotoxic effect above 25 ppm.	Y	N	N	N	N
2,3-dichlorophenylacetic acid	(1) Rooting experiment on hypocotyls of mung beans: the activity was 2-3 times that of NAA. (2) Tomato, pepper, cabbage, and lettuce: at 0.1, 0.5, and 1 ppm, it promoted root development, and the effect increased with increasing concentration. However, at 5 ppm, inhibitory effects appeared on tomatoes and lettuce. (3) Field test: (a) Applied to watermelon at the fruit swelling stage caused no phy…	Y	Y	Y	Y	N
3,4-dichlorophenylacetic acid	(1) The activity of promoting oat coleoptile segment elongation and mung bean hypocotyl rooting was milder than that of 2,3-dichlorophenylacetic acid, but higher than that of 2-chlorophenylacetic acid. (2) Field test: (a) Applied to watermelon at concentrations of 5, 10, and 20 ppm during the fruit expansion stage, no phytotoxic effects occurred. (b) Spraying on strawberries at 40 ppm promoted fr…	Y	Y	Y	Y	Y
2,3-dihydroxybenzoic acid	The combined blind screening on wheat, radish, rapeseed, and cucumber failed to meet the screening criteria (the promotion or inhibition rate of seedling height or root length exceeded 30%).	Y	Y	Y	N	N
3,4-dihydroxybenzoic acid	The combined blind screening on wheat, radish, rapeseed, and cucumber failed to meet the screening criteria (the promotion or inhibition rate of seedling height or root length exceeded 30%).	Y	Y	Y	N	N
2,6-dichlorobenzoic acid	At concentrations of 1, 10, and 100 μM, it did not promote rooting of mung bean hypocotyls.	Y	N	N	N	N
3,4-dichlorobenzoic acid	It had a weak activity in promoting the rooting of mung bean hypocotyls, approximately 20% of that of 2-chlorophenylacetic acid.	Y	Y	N	N	N
3-hydroxy-4-methoxyphenylacetic acid	The oat coleoptile segment elongation test showed that after 24 h of treatment with 0.2, 1, and 5 ppm, the highest growth promotion rate was only 3.7%.	Y	Y	N	N	N
4-hydroxy-3-methoxyphenylacetic acid	The oat coleoptile segment elongation test showed that after 24 h of treatment with 0.2, 1, and 5 ppm, the highest growth promotion rate was only 6.4%.	Y	Y	N	N	N
4-amino-3-hydroxybenzoic acid	(1) Oat coleoptile segment elongation assay: when applied at 0.2, 1, and 5 ppm, elongation was promoted by approximately 41%, 51%, and 63%, respectively, indicating that it has auxin-like activity. (2) Soaked wheat, rapeseed, and maize seeds with 1, 2.5, 5, and 10 ppm. The results showed that 5 ppm had a promoting effect on the germination rate and plant height of wheat and maize, but had no sign…	Y	Y	Y	Y	N
2,4-dichlorophenylacetic acid	Field test: applied to Solanum muricatum Ait. by spraying at 25 ppm increased the fruit setting rate.	Y	Y	Y	Y	N
phenylacetate	(1) It had no activity in promoting the elongation of oat coleoptile segments. (2) It had a weak activity in promoting the rooting of mung bean hypocotyls.	Y	N	N	N	N
2,4-dihydroxybenzoic acid	The combined blind screening on wheat, radish, rapeseed, and cucumber failed to meet the screening criteria, ruling out auxin-like activity.	Y	Y	Y	N	N
2,5-dihydroxybenzoic acid	The combined blind screening on wheat, radish, rapeseed, and cucumber failed to meet the screening criteria, but its promotion rate for root growth reached 30%, suggesting that it may have weak auxin-like activity.	Y	Y	Y	N	N
2,6-dihydroxybenzoic acid	The combined blind screening on wheat, radish, rapeseed, and cucumber failed to meet the screening criteria, ruling out auxin-like activity.	Y	Y	Y	N	N
3,5-dihydroxybenzoic acid	The combined blind screening on wheat, radish, rapeseed, and cucumber failed to meet the screening criteria, but its promotion rate for root growth reached 30%, suggesting that it may have weak auxin-like activity.	Y	Y	Y	N	N
2,3,4-trihydroxybenzoic acid	The promotion rate of seedling height by the combined blind screening method of four crops (wheat, radish, rapeseed, and cucumber) reached the screening criteria. Further experimental verification is underway.	Y	Y	Y	Y	ND
2,4,5-trihydroxybenzoic acid	The combined blind screening on wheat, radish, rapeseed, and cucumber failed to meet the screening criteria, ruling out auxin-like activity.	Y	Y	Y	N	N
benzoic acid	The combined blind screening on wheat, radish, rapeseed, and cucumber failed to meet the screening criteria.	Y	Y	Y	N	N
phenoxyacetic acid	(1) It showed inhibitory effect in pot experiments. (2) The combined blind screening on wheat, radish, rapeseed, and cucumber failed to meet the screening criteria.	Y	Y	N	N	N
2-chlorobenzoic acid	It had no activity in promoting the rooting of mung bean hypocotyls.	Y	N	N	N	N
3-chlorobenzoic acid	It had no activity in promoting the rooting of mung bean hypocotyls.	Y	N	N	N	N
4-chlorobenzoic acid	It had no activity in promoting the rooting of mung bean hypocotyls.	Y	N	N	N	N
2-nitrobenzoic acid	The combined blind screening on wheat, radish, rapeseed, and cucumber failed to meet the screening criteria.	Y	Y	Y	N	N
4-nitrobenzoic acid	The combined blind screening on wheat, radish, rapeseed, and cucumber failed to meet the screening criteria.	Y	Y	Y	N	N
3-nitrobenzoic acid	A joint blind screening was conducted on wheat, radish, rape, and cucumber. Except for the main root inhibition rate, which was close to 30%, none of them met the screening standards.	Y	Y	Y	N	N
2-hydroxy-5-nitrobenzoic acid	The combined blind screening on wheat, radish, rapeseed, and cucumber failed to meet the screening criteria.	Y	Y	Y	N	N
3-hydroxybenzoic acid	The combined blind screening on wheat, radish, rapeseed, and cucumber failed to meet the screening criteria.	Y	Y	Y	N	N
4-hydroxybenzoic acid	The combined blind screening on wheat, radish, rapeseed, and cucumber failed to meet the screening criteria, except that the increase rate of stem length was close to 30%.	Y	Y	Y	N	N
2,3-dichlorobenzoic acid	Its activity in promoting the rooting of mung bean hypocotyls was approximately 70% of that of 2,3-phenylacetic acid.	Y	Y	Y	N	N
2,4-dichlorobenzoic acid	Its activity in promoting the rooting of mung bean hypocotyls was approximately 30% of that of 2,3-phenylacetic acid.	Y	Y	Y	N	N
2,5-dichlorobenzoic acid	Its activity in promoting the rooting of mung bean hypocotyls was approximately 50% of that of 2,3-phenylacetic acid.	Y	Y	Y	N	N
3,5-dichlorobenzoic acid	It had no activity in promoting the rooting of mung bean hypocotyls.	Y	N	N	N	N
3-methoxysalicylic acid	The combined blind screening on wheat, radish, rapeseed, and cucumber failed to meet the screening criteria.	Y	Y	Y	N	N
4-methoxysalicylic acid	The combined blind screening on wheat, radish, rapeseed, and cucumber failed to meet the screening criteria, except that the root inhibition rate was over 30%, ruling out auxin-like activity.	Y	Y	Y	N	N
5-methoxysalicylic acid	The combined blind screening on wheat, radish, rapeseed, and cucumber failed to meet the screening criteria.	Y	Y	Y	N	N
6-methoxysalicylic acid	The combined blind screening on wheat, radish, rapeseed, and cucumber failed to meet the screening criteria.	Y	Y	Y	N	N
acetylsalicylic acid	The combined blind screening on wheat, radish, rapeseed, and cucumber failed to meet the screening criteria.	Y	Y	Y	N	N
2-amino-5-nitrobenzoic acid	It had no activity in promoting the elongation of oat coleoptile segments.	Y	N	N	N	N
3-amino-5-nitrobenzoic acid	(1) It had a weak activity in promoting the elongation of oat coleoptile segments. (2) Maize pot experiment: the root promotion rate was approximately 6%.	Y	Y	N	N	N
4-amino-2-hydroxybenzoic acid	(1) It had a weak activity in promoting the elongation of oat coleoptile segments. (2) It had no effect on the growth of maize and lettuce shoots and roots.	Y	N	N	N	N
3-amino-4-hydroxybenzoic acid	(1) It had a weak activity in promoting the elongation of oat coleoptile segments. (2) It had no effect on the growth of maize and lettuce shoots and roots.	Y	N	N	N	N
2-amino-5-hydroxybenzoic acid	(1) It had a weak activity in promoting the elongation of oat coleoptile segments. (2) It had a certain promotion effect on the growth of maize and lettuce shoots but did not impact root growth.	Y	N	N	N	N
(R)-2-amino-3-methoxypropanoic acid	The combined blind screening on wheat, radish, rapeseed, and cucumber failed to meet the screening criteria.	Y	Y	Y	N	N
(S)-2-amino-3-methoxypropanoic acid	The combined blind screening on wheat, radish, rapeseed, and cucumber failed to meet the screening criteria.	Y	Y	Y	N	N
3-amino-2-methylbenzoic acid	It had no activity in promoting the elongation of oat coleoptile segments.	Y	N	N	N	N
2-amino-4-phenyl-butanoic acid	The combined blind screening on wheat, radish, rapeseed, and cucumber failed to meet the screening criteria.	Y	Y	Y	N	N
3-methoxy-4-hydroxybenzoic acid	It had no promoting activity in wheat and rapeseed.	Y	Y	Y	N	N
3-methoxy-4-hydroxybenzaldehyde	It had no promoting activity in wheat and rapeseed.	Y	Y	Y	N	N
2-chloro-3-pyridinecarboxylic acid	It had a weak inhibitory effect in maize pot assay.	Y	Y	N	N	N
2-chloro-4-pyridinecarboxylic acid	It had a growth-promoting effect in maize pot assay.	Y	Y	Y	N	N
N-acetyl-5-methoxytryptamine	It promoted growth and flowering in cucumber, pepper, and strawberry under 1, 5, and 10 ppm treatment.	Y	Y	Y	Y	N
4-hydroxybenzoic acid methyl ester	It had no growth-promoting effect on tomatoes.	Y	Y	Y	N	N
cis-tranexamic acid	The combined blind screening on wheat, radish, rapeseed, and cucumber failed to meet the screening criteria.	Y	Y	Y	N	N
trans-tranexamic acid	The combined blind screening on wheat, radish, rapeseed, and cucumber failed to meet the screening criteria.	Y	Y	Y	N	N
phenylboronic acid	The combined blind screening on wheat, radish, rapeseed, and cucumber failed to meet the screening criteria.	Y	Y	Y	N	N
4-hydroxy-3-methoxycinnamicacid	The combined blind screening on wheat, radish, rapeseed, and cucumber failed to meet the screening criteria.	Y	Y	Y	N	N
(R)-3-acetylthiazolidine-4-carboxylic acid	It had a good growth-promoting effect on dicotyledonous plants, whereas its growth-promoting effect was weak on monocotyledonous plants.	Y	Y	Y	Y	N
D-proline	It had no growth-promoting activity under drought and high salt stress.	Y	Y	Y	Y	N
L-proline	It had no growth-promoting activity under drought and high salt stress.	Y	Y	Y	Y	N
L-hydroxyproline	It had a good growth-promoting effect on maize but did not enhance its tolerance to drought and salt stress.	Y	Y	Y	Y	N
D-phenylalanine	Applied to grapes, it had no promoting effect on root growth and fruit coloring.	Y	Y	Y	N	N
L-phenylalanine	Applied to grapes, it had no promoting effect on root growth and fruit coloring.	Y	Y	Y	N	N
DL-phenylalanine	Applied to grapes, it had no promoting effect on root growth and fruit coloring.	Y	Y	Y	N	N
pyridine-3-carboxylic acid	It performed differently on different crops. On pepper, it showed no significant effect. On wheat, it had a certain growth-promoting effect under 1 ppm and 10 ppm treatment but did not significantly increase the fresh weight. On tomatoes, it increased plant height and fresh weight under 1 ppm and 10 ppm treatment, whereas at 50 ppm caused slight pesticide damage——yellowing of leaves.	Y	Y	Y	N	N
4-Chlorophenoxyacetic acid	(1) It inhibited the rooting of mung bean hypocotyls. (2) It had side effects when applied to maize, peanuts, and lettuce at high concentrations.	Y	N	N	N	N
4-bromophenoxyacetic acid	(1) It inhibited the rooting of mung bean hypocotyls. (2) It had side effects when applied at high concentrations in pot experiments.	Y	N	N	N	N
4-iodophenoxyacetic acid	(1) It inhibited the rooting of mung bean hypocotyls. (2) Although it showed mild effects in pot experiments, it had no side effects.	Y	N	N	N	N
Note: Stage1-5 represents the five screening steps in Figure 1; Y, can pass this test stage；N, can not pass this test stage; ND, not determined.

## Sheet: Fig. 2c
Fig. 2c Elongation length of oat coleoptile segments 40 h after treatment with various concentrations of PGRs
Original length of oat coleoptile：10 mm; * P<0.05, ** P<0.01, *** P<0.001, ns: not significant (two-tailed Student’s t-test)
number	Untreated	3,4-Dichlorophenylacetic acid (A)			Indole 3-butyric acid (D)			Vitamin B1 (E)			1-Naphthylacetic acid (F)	2-Naphthoxyacetic acid (G)	1-Naphthylacetamide (H)
		1 μM	10 μM	100 μM	1 μM	10 μM	100 μM	1 μM	10 μM	100 μM	10 μM	10 μM	10 μM
1	12	15	12	15.5	16	17	14	12	12.5	11	15.5	10.5	13
2	12	13.5	12.5	15	16	16	13.5	11	11	11	16	10.5	15
3	11	11	12.5	13.5	14	15	14	11	11.5	11.5	14	12	12
4	12	12.5	11	12	14	12.5	14.5	11	12	10.5	19	12	11.5
5	12.5	11	12	12.5	13	15.5	15	12	11	11	14.5	12.5	12
6	13	12	11.5	12	11.5	17.5	17	11	11	11	13.5	12	14.5
7	14	12.5	13	11.5	12.5	16	15.5	12	12	15.5	17	10	12
8	13.1	12.5	16	15.5	17	14	15	10.5	11	11	15	11.5	12
9	11	12	12.5	13.5	14	14.5	19	12	11	11	12.5	11.5	11
10	11.2	12	13.5	14	13	13	15	12.5	11	11	15	11	11.5
11	13	13	13.5	12	11.5	14	14	11	10.5	11	18.5	13.5	11
12	12	12.5	12	13	15	19	15	12	12.5	11	19.5	11.5	12
13	11.5	12.5	12.5	16.1	14	14	13	11	12	11	18	11	11
14	12.2	12.5	11	15.2	13.5	13	14	11	12.5	11	19.5	11	11
15	12	12	12.6	12	13	15.3	15.2	11.5	11.6	11.3	16.6	12.5	12.2
16	13	12	16	19	15	15	15	11.5	13.5	11	16	11	11.5
17	12.4	15	13	12.5	13.5	16.2	17	11.5	11	11	16	11	12.5
18	11	14	13	13	15	18	15	13.5	10	11	15.6	11	11.5
19	12	12.5	12	18	13	16	17	11	11.5	11	15	16	11
20	11	13	14	13	13	13	13	12	12	11.5	19.5	13	12
21	10.9	12	11.5	13.5	12.8	18.5	14.5	11.5	12	11	15	12.5	11.5
22	14	12.5	12	14	15.2	15	16	10	12.1	11	15.4	10.9	11
23	11.8	13.1	14	13	16	15	15	11	11	10.9	14	12	12
24	13	13	13.1	11.5	14.2	14.8	14.6	12.4	10.3	13	17	12.5	10.5
25	11	11.8	12.5	13.4	13	14	13.5	12	11	10.5	17.5	13	11
26	11	12.6	12.6	12	12.5	12.8	16.2	12.9	12.2	11	14	10.5	12.5
27	11.8	13.4	11.8	13	11.8	17	14	10	12	10.6	18	10.5	13
28	12	11.9	12	13.6	13.7	16	17.2	12.6	12	11	15.5	12	13
29	12	11.6	11.5	13	13	15.8	17.5	12	11	11	13	13	12.8
30	10.7	11.6	13	14	14	16	14.4	11	11.8	12	16	12.5	12
Average length (mm)	12.0033	12.55	12.67	13.66	13.79	15.3133	15.12	11.5467	11.55	11.2433	16.0533	11.8133	11.9833
Average elongation length (mm)	2.00333	2.55	2.67	3.66	3.79	5.31333	5.12	1.54667	1.55	1.24333	6.05333	1.81333	1.98333
P value		0.0257144	0.0174201	3.05924e-05	1.67399e-07	2.48006e-13	2.44958e-14	0.0431568	0.0396196	0.00206039	1.07245e-14	0.492871	0.935968
significance		*	*	***	***	***	***	*	*	**	***	ns	ns

## Sheet: Fig. 3b
Fig. 3b Average length of the rooting zone and number and length of adventitious roots produced per hypocotyl
* P < 0.05, ** P < 0.01, ***, P < 0.001
Rooting zoon per hypocotyl (mm)
number	ck	3,4-Dichlorophenylacetic acid					1-Naphthylacetic acid
		3 ppm	7.5 ppm	15 ppm	30 ppm	120 ppm	25 ppm
1	3	8	14	19	20	32	38
2	5	5	14	15	28	22	30
3	6	10	12	15	27	26	33
4	3	9	9	16	25	29	37
5	6	9	16	12	27	29	24
6	4	7	9	18	22	24	27
7	6	10	14	17	19	33	19
8	6	9	12	17	24	22	32
9	3	9	12	17	29	33	38
Average (mm)	4.66667	8.44444	12.4444	16.2222	24.5556	27.7778	30.8889
P value		6.82091e-05	2.48656e-07	2.30884e-10	4.57285e-11	9.33719e-11	3.16278e-09
significance		***	***	***	***	***	***
Number of adventitious roots per hypocotyl
number	ck	3,4-Dichlorophenylacetic acid					1-Naphthylacetic acid
		3 ppm	7.5 ppm	15 ppm	30 ppm	120 ppm	25 ppm
1	5	8	12	9	13	28	30
2	5	6	14	7	15	44	35
3	6	6	8	21	23	36	40
4	6	6	8	6	10	28	23
5	4	4	7	7	6	12	11
6	5	5	7	10	12	18	12
7	4	9	6	10	14	38	12
8	7	9	5	9	20	24	19
9	5	6	8	10	11	23	25
Average	5.22222	6.55556	8.33333	9.88889	13.7778	27.8889	23
P value		0.061954	0.00720363	0.00705642	0.000158792	5.11515e-06	0.000120547
significance		ns	**	**	***	***	***
Average root length per hypocotyl (mm)
number	ck	3,4-Dichlorophenylacetic acid					1-Naphthylacetic acid
		3 ppm	7.5 ppm	15 ppm	30 ppm	120 ppm	25 ppm
1	17	55	49	70	44	25	19
2	37	46	58	52	59	32	22
3	49	50	60	60	49	32	14
4	42	62	55	65	55	22	16
5	36	50	66	60	52	38	18
6	22	44	52	55	52	36	21
7	47	49	62	61	46	26	21
8	43	43	58	66	50	24	19
9	45	46	48	65	46	33	16
Average (mm)	37.5556	49.4444	56.4444	61.5556	50.3333	29.7778	18.4444
P value		0.0122302	0.000379591	2.88082e-05	0.0060149	0.0803592	0.000129972
significance		*	***	***	**	ns	***

## Sheet: Fig. 4
Fig. 4: Dcaa promotes the growth of cucumber roots
* P < 0.05, ** P < 0.01, ***, P < 0.001, ck: 1 ppm potassium indole butyrate and 1 ppm sodium naphthalene acetate.
Fig. 4a plant height (cm)
number	0	3,4-Dichlorophenylacetic acid				ck
		1.5 ppm	3 ppm	5 ppm	12 ppm
1	9.6	7.2	7.8	7.1	10.9	8.6
2	11.9	8.1	9.8	9.4	11.3	9.1
3	10.2	7.8	8.6	11	11.8	9
4	10.6	7.9	6.7	9.2	9.2	10.1
5	9.1	7	7.8	10.1	8	8.9
6	10.2	7.5	7.3	10.4	8.3	9.9
7	10.2	9	7.1	9.9	9.7	10.4
8	12.2	8.9	8.7	10.4	10.1	10.5
9	12.2	7.5	7.1	8.4	10.8	10.2
10	12.2	6.8	8.5	9.4	10.8	8.2
11	11.7	7.5	8.5	8.3	10.2	11.2
12	11.5	9.9	9.4	9.9	10	10.2
13	10.5	7.5	8.3	9.9	8.7	10.5
14	9.3	7.5	6.7	10.6	7.6	10.3
15	11.6	8	6.2	11.3	8.9	11.3
Average (cm)	10.8667	7.87333	7.9	9.68667	9.75333	9.89333
P value		3.40808e-09	2.85027e-08	0.0065696	0.0155203	0.013747
significance		***	***	**	*	*
Fig. 4c root fresh/dry weight (g)
	0	3,4-Dichlorophenylacetic acid				ck
		1.5 ppm	3 ppm	5 ppm	12 ppm
fresh wight (g)	1.946	2.1566	2.714	3.4301	3.6233	3.6267
dry weight (g)	0.1187	0.1622	0.201	0.1876	0.2026	0.2859
Fig. 4d total root length (cm)
number	0	3,4-Dichlorophenylacetic acid				ck
		1.5 ppm	3 ppm	5 ppm	12 ppm
1	223.662	254.292	234.892	196.945	200.512	108.605
2	242.424	250.338	242.993	195.552	285.944	235.03
3	144.629	178.698	274.836	195.484	227.203	158.441
4	179.427	210.766	228.049	177.456	218.666	249.498
5	243.535	215.179	199.611	239.916	156.779	208.389
6	188.902	265.263	257.144	196.132	155.533	185.187
7	184.528	203.752	325.844	191.223	203.368	211.542
8	144.997	203.881	259.277	221.036	222.307	202.848
Average (cm)	194.013	222.771	252.831	201.718	208.789	194.943
P value		0.123746	0.00835031	0.627511	0.478494	0.965409
significance		ns	**	ns	ns	ns
Fig. 4e total root surface area (cm2)
number	0	3,4-Dichlorophenylacetic acid				ck
		1.5 ppm	3 ppm	5 ppm	12 ppm
1	32.3667	36.713	35.0568	32.04	33.7438	14.7026
2	35.4539	36.8513	37.3032	27.6053	44.886	34.8841
3	19.058	28.9959	36.7771	29.863	39.0789	23.6853
4	27.9546	30.1519	29.5783	27.1757	36.5082	40.1067
5	34.7634	30.2138	31.2622	39.7025	23.5723	35.5023
6	26.2416	37.0508	37.1541	31.6324	24.9801	27.9443
7	26.0964	28.4906	47.6461	30.0325	34.538	36.4403
8	21.7018	27.1177	38.3764	37.2908	42.0834	29.7117
Average (cm2)	27.9545	31.9481	36.6443	31.9178	34.9238	30.3722
P value		0.142436	0.00855204	0.152961	0.0594109	0.511583
significance		ns	**	ns	ns	ns
Fig. 4f average diameter (cm)
number	0	3,4-Dichlorophenylacetic acid				ck
		1.5 ppm	3 ppm	5 ppm	12 ppm
1	0.4606	0.4596	0.4751	0.5178	0.5357	0.4309
2	0.4655	0.4686	0.4887	0.4493	0.4997	0.4724
3	0.4194	0.5165	0.4259	0.4863	0.5475	0.4758
4	0.4959	0.4554	0.4129	0.4875	0.5314	0.5117
5	0.4544	0.4469	0.4985	0.5268	0.4786	0.5423
6	0.4422	0.4446	0.4599	0.5134	0.5112	0.4803
7	0.4502	0.4451	0.4654	0.4999	0.5406	0.5483
8	0.4764	0.4234	0.4711	0.537	0.6026	0.4662
Average (cm)	0.458075	0.457512	0.462187	0.50225	0.530913	0.490988
P value		0.964962	0.759053	0.0037999	0.000322677	0.0633138
significance		ns	ns	**	***	ns
Fig. 4g total root volume (cm3)
number	0	3,4-Dichlorophenylacetic acid				ck
		1.5 ppm	3 ppm	5 ppm	12 ppm
1	0.373	0.422	0.416	0.415	0.452	0.158
2	0.413	0.432	0.456	0.31	0.561	0.412
3	0.2	0.374	0.392	0.363	0.535	0.282
4	0.347	0.343	0.305	0.331	0.485	0.513
5	0.395	0.338	0.39	0.523	0.282	0.481
6	0.29	0.412	0.427	0.406	0.319	0.336
7	0.294	0.317	0.554	0.375	0.467	0.5
8	0.258	0.287	0.452	0.501	0.634	0.346
Average (cm3)	0.32125	0.365625	0.424	0.403	0.466875	0.3785
P value		0.186857	0.0128267	0.0459061	0.0103623	0.276107
significance		ns	*	*	*	ns
Fig. 4h root branch number
number	0	3,4-Dichlorophenylacetic acid				ck
		1.5 ppm	3 ppm	5 ppm	12 ppm
1	928	938	819	932	902	326
2	1091	822	910	818	986	1021
3	536	803	825	779	1017	516
4	864	765	738	702	899	1294
5	1135	790	621	1115	625	1024
6	838	997	853	759	683	716
7	835	858	1100	882	757	1026
8	595	753	899	1039	989	971
Average	852.75	840.75	845.625	878.25	857.25	861.75
P value		0.883399	0.937387	0.780945	0.961397	0.94764
significance		ns	ns	ns	ns	ns

## Sheet: Fig. 5e
Fig. 5e Quantitative GUS activity assay of 7-day-old seedlings
** P < 0.01, unit: nmol 4-MU mg-1 protein min-1
assay number	untreated	10 μM NAA	250 μM Dcaa	250 μM Dcaa
1	0.380789	1.39172	0.857174	1.21911
2	0.469812	0.959491	0.748691	0.850734
3	0.623365	1.01718	0.894949	0.946312
Average	0.491322	1.1228	0.833604	1.00539
P value		0.0072461	0.00737531	0.00862636
significance		**	**	**

## Sheet: Fig. 6
Fig. 6. Dcaa induces the transcription of auxin-responsive genes
name	time (h)	1 μM NAA			10 μM NAA			100 μM Dcaa			250 μM Dcaa			500 μM Dcaa			1 mM Dcaa
		average	SD+	SD-	average	SD+	SD-	average	SD+	SD-	average	SD+	SD-	average	SD+	SD-	average	SD+	SD-
Fig. 6a ARF7	0	1	0.130393	0.115352	1	0.231334	0.187873	1	0.130393	0.115352	1	0.130393	0.115352	1	0.231334	0.187873	1	0.231334	0.187873
	0.5	0.676737	0.181125	0.142883	2.53151	0.539696	0.444857	0.749154	0.436723	0.275891	0.218141	0.0806189	0.0588643	1.69154	0.800776	0.543488	1.49831	0.792089	0.51816
	1.5	0.737987	0.262288	0.193512	1.97247	0.448115	0.365157	0.922316	0.346687	0.251973	0.410845	0.207639	0.13793	3.06666	1.07657	0.796837	1.04488	0.300726	0.233518
	3	0.36942	0.0971393	0.0769146	2.15846	0.95235	0.660795	0.556068	0.133268	0.107504	0.46544	0.130899	0.102166	2.4005	0.903145	0.656244	0.503478	0.200632	0.143463
	6	0.199344	0.0490797	0.0393833	1.07177	0.255324	0.206202	0.557354	0.394809	0.231104	0.283876	0.105732	0.0770387	2.7384	1.26622	0.865852	0.981686	0.279769	0.217721
Fig. 6b ARF19	0	1	0.53613	0.349014	1	0.613311	0.380157	1	0.53613	0.349014	1	0.53613	0.349014	1	0.613311	0.380157	1	0.613311	0.380157
	0.5	0.860551	0.31197	0.228965	2.1785	0.305594	0.268	0.448548	0.197411	0.137081	0.537126	0.270843	0.180052	1.56193	0.976566	0.600879	1.42405	0.998175	0.586837
	1.5	1.36446	0.452682	0.339911	4.18918	1.01305	0.815777	0.452712	0.346554	0.196292	1.18921	0.783976	0.47249	1.4012	0.463749	0.348431	2.1785	0.649901	0.500569
	3	2.08975	0.867993	0.613268	3.51453	0.820666	0.665311	0.702222	0.20225	0.157025	0.844791	0.259223	0.198357	1.0293	0.360066	0.266752	0.640232	0.220055	0.163767
	6	0.593231	0.273464	0.187179	1.53333	0.739655	0.498963	0.539614	0.267285	0.178747	0.749154	0.199447	0.157512	3.12387	1.0631	0.79317	0.882703	0.309911	0.229378
Fig. 6c IAA19	0	1	0.162644	0.139891	1	0.233506	0.189303	1	0.162644	0.139891	1	0.162644	0.139891	1	0.233506	0.189303	1	0.233506	0.189303
	0.5	7.04533	1.59585	1.30113	5.43897	1.26747	1.02793	12.2101	6.00355	4.02467	4.52108	2.40832	1.5713	10.8153	6.36575	4.00717	6.54322	3.22113	2.15852
	1.5	15.0497	5.57167	4.06627	24.0839	8.91251	6.5052	17.2278	7.93413	5.43232	20.2287	10.0982	6.73573	28.5747	7.63807	6.02703	22.7848	9.15246	6.52958
	3	16.6795	4.58513	3.59647	27.2843	6.61433	5.32374	16.2609	3.98876	3.20306	21.7559	10.138	6.91548	21.1854	7.13299	5.3363	13.1775	6.58973	4.39293
	6	28.6408	8.81635	6.74123	19.6983	3.99685	3.32267	5.91072	3.68112	2.26839	11.3661	1.94159	1.65831	19.9272	5.28978	4.18014	10.5561	3.87652	2.83531
Fig. 6d LBD16	0	1	0.230242	0.187152	1	0.323305	0.244316	1	0.230242	0.187152	1	0.230242	0.187152	1	0.323305	0.244316	1	0.323305	0.244316
	0.5	1.58374	0.622829	0.447028	0.680657	0.481605	0.282043	1.44727	0.668404	0.457235	0.76313	0.413151	0.268038	1.58191	1.03065	0.624061	0.796456	0.892186	0.420804
	1.5	5.18736	1.60922	1.2282	11.8488	3.01127	2.40106	3.49833	1.69807	1.14318	2.71948	1.20914	0.836995	1.34102	0.431679	0.326559	0.799221	0.322632	0.229847
	3	6.16172	2.33775	1.69476	5.74909	3.08588	2.00805	4.9818	1.26476	1.00868	3.27918	0.925617	0.721857	3.41054	2.19551	1.33568	0.764895	0.626251	0.344332
	6	4.89056	0.0223325	0.018954	7.87165	0.536043	0.501867	1.87905	0.937661	0.62552	4.91321	1.49663	1.14718	6.54322	1.07629	0.924256	2.11893	0.532092	0.425294
Fig. 6e SAUR22	0	1	0.455402	0.312905	1	0.571202	0.363545	1	0.455402	0.312905	1	0.455402	0.312905	1	0.571202	0.363545	1	0.571202	0.363545
	0.5	2.88119	1.03768	0.762911	2.55502	1.7562	1.0408	4.33691	1.92064	1.33113	4.36707	1.25956	0.977597	7.42127	4.18652	2.67659	6.29119	2.58406	1.8317
	1.5	3.86821	2.23708	1.41738	8.71399	2.42972	1.89995	2.26054	0.711962	0.541436	11.1838	5.15266	3.52746	4.25257	1.34532	1.022	13.4855	4.69382	3.4819
	3	6.94833	2.78068	1.98593	3.27918	1.24558	0.902696	1.41912	0.796266	0.510068	3.30198	1.50722	1.03485	6.13331	2.22909	1.6349	5.76239	2.16382	1.57311
	6	4.93597	0.911749	0.769593	4.01853	1.15297	0.895916	1.51222	0.762929	0.507095	3.65533	1.9799	1.28427	3.13109	1.05958	0.791673	9.02129	3.9481	2.74623
Fig. 6f SAUR24	0	1	0.487033	0.32752	1	0.765456	0.433574	1	0.487033	0.32752	1	0.487033	0.32752	1	0.25194	0.20124	1	0.765456	0.433574
	0.5	2.53444	0.702341	0.549942	6.45313	2.00576	1.53016	6.79748	4.14857	2.57625	6.15461	3.09088	2.05756	7.74537	6.11379	3.41677	5.03968	2.19021	1.52671
	1.5	3.22657	1.58478	1.06278	6.88441	1.51287	1.24031	6.68843	2.939	2.0418	7.68298	3.16983	2.244	5.78908	2.15027	1.56789	6.36429	2.01983	1.53323
	3	1.7033	0.440165	0.349776	4.42804	0.73323	0.629064	5.65032	2.60431	1.78266	6.21175	2.18938	1.61882	8.15867	3.927	2.651	7.53357	2.43991	1.84301
	6	10.0213	1.23552	1.09992	5.6962	0.596342	0.539827	4.37717	4.35132	2.1821	7.08614	1.92463	1.51354	3.52266	0.673358	0.565301	9.53566	1.68264	1.43026

## Sheet: Fig. 7d
Fig. 7d The root length of 7-day-old Col, tir1-1, and tir1-1 afb1,2,3 seedlings
** P < 0.01, *** P < 0.01, unit: cm
number	untreated			100 nM 2,4-D			2.5 μM Dcaa			5 μM Dcaa
	Col	tir1-1	tir1-1 afb1,2,3	Col	tir1-1	tir1-1 afb1,2,3	Col	tir1-1	tir1-1 afb1,2,3	Col	tir1-1	tir1-1 afb1,2,3
1	1.58907	1.20739	1.08894	0.11	0.183	0.257	0.24	0.237	0.184	0.685	0.661	0.491
2	0.877613	1.14469	0.667268	0.22	0.205	0.214	0.234	0.348	0.289	0.235	0.72	0.503
3	1.52065	1.54929	0.68424	0.344	0.269	0.801	0.143	0.254	0.396	0.543	0.468	0.724
4	0.739514	1.4797	0.735454	0.145	0.216	0.181	0.144	0.307	0.29	0.302	0.763	0.623
5	1.15127	1.25322	0.7067	0.16	0.241	0.237	0.351	0.666	0.276	0.209	0.579	0.536
6	1.64408	0.804927	0.875818	0.129	0.365	0.773	0.177	0.217	0.327	0.347	0.464	0.547
7	0.621198	0.772006	0.785882	0.137	0.267	0.245	0.16	0.231	0.387	0.37	0.449	0.403
8	1.67901	0.770058	1.18131	0.156	0.343	0.893	0.17	0.221	0.254	0.304	0.439	0.89
9	1.17045	0.840958	0.829339	0.159	0.223	0.17	0.212	0.363	0.248	0.316	0.455	0.564
10	0.568613	1.27227	0.707508	0.099	0.267	0.176	0.09	0.238	0.712	0.438	0.736
11	0.673978	1.18037	1.45806	0.143	0.242	0.234	0.18	0.236	0.515	0.5	0.422
12	0.513316	1.25957	1.46212	0.113	0.247	0.326	0.22	0.306	0.446	0.365	0.525
13	1.52513	0.880764	0.74939	0.102	0.32		0.196	0.241	0.257	0.362	0.567
14	0.654978	0.778681		0.147	0.26		0.18	0.268	0.576	0.305	0.502
15	0.547457	0.817684		0.115	0.252		0.205	0.245	0.317	0.302	0.727
16	0.831313	0.710428		0.048	0.238		0.244	0.303	0.269	0.318
17	0.630872	0.724732		0.268	0.18		0.263	0.236		0.309
18	1.49589	1.44833		0.141	0.205		0.217	0.278		0.256
19	1.90127	0.933891		0.167	0.284		0.392	0.249		0.587
20	0.750575	0.696083		0.154	0.255		0.152	0.244		0.416
22	0.655786	1.45104		0.15	0.298		0.177	0.27		0.444
23	0.698537	0.795188		0.134	0.287		0.223	0.724
24	1.709	0.749514					0.205	0.205
25							0.168
26							0.243
27							0.296
28							0.354
29							0.151
30							0.273
31							0.16
32							0.185
33							0.239
Average	1.04998	1.02264	0.917848	0.151864	0.256682	0.375583	0.213875	0.299435	0.358937	0.37681	0.565133	0.586778
P value		0.813212	0.363947		1.13208e-07	0.000782613		0.00266207	1.59095e-05		6.10001e-05	0.000296652
significance		ns	ns		***	***		**	***		***	***

## Sheet: Fig. 9e
Fig. 9e The root length of aux1-T, pin2-T and Col after 2.5 μM Dcaa, 50 nM 2,4-D, and 200 nM NAA treatment
* P < 0.05, *** P < 0.001, ns not significant, unit: mm
number	untreated			50 nM 2,4-D			200 nM NAA			2.5 μM Dcaa
	Col	aux1-T	pin2-T	Col	aux1-T	pin2-T	Col	aux1-T	pin2-T	Col	aux1-T	pin2-T
1	15.6	26.537	9.377	1.383	10.234	1.325	4.359	6.116	2.765	4.2	5.639	1.363
2	17.954	19.279	18.685	2.648	10.29	1.264	7.034	5.076	1.151	6.204	7.27	2.03
3	22.464	21.198	16.715	1.424	10.814	0.934	5.435	5.654	2.147	5.123	5.93	4.248
4	24.342	18.1	21.858	1.901	9.916	1.551	5.573	5.008	2.045	10.104	6.138	4.215
5	19.667	20.104	10.382	2.023	7.904	1.46	4.41	7.651	4.154	6.262	8.736	2.483
6	21.782	19.55	14.073	2.023	15.766	3.088	4.175	6.775	2.695	7.753	5.1	3.415
7	23.574	21.089	13.894	1.089	13.29	3.767	7.112	6.501	2.261	5.025	5.287	2.044
8	19.11	21.617	19.223	1.378	14.231	1.771	5.679	7.173	1.892	4.486	6.884	2.482
9	16.187	20.955	15.625	0.635	8.317	1.301	4.633	4.903	2.525	4.281	5.589	1.285
10	24.591	27.095	20.499	1.099	14.675	1.118	5.054	6.687	2.309	5.686	6.509	1.55
11	16.794	23.115	17.552	1.354	10.284	0.99	4.599	5.066	2.924	4.927	9.183	2.835
12	18.966	19.666	17.573	1.216	8.968	1.64	8.107	5.493	3.848	4.814	7.415	2.434
13	21.824	17.07	21.287	2.642	13.204	1.778	4.855	5.5		5.13	6.025	1.357
14	13.465	14.444	19.176	1.639	10.552	1.37	6.351	5.166		4.284	4.217	4.785
15	23.82	22.919	22.318	1.23	7.403	1.065	3.771	6.373		5.701	6.125	2.349
16	16.665	21.314	16.238	1.841	12.822		4.139	5.115		5.927	6.027
17	19.758	21.124	13.913	1.786	12.512		5.326	6.717		6.25	6.117
18	13.682	18.793	16.084	1.395	11.534		4.568	6.031		8.033	5.126
19	22.34	25.891	15.314	2.399	13.434		4.65	6.485		5.628	10.604
20	19.184	19.322		1.155	11.185		4.774	6.469		4.533	6.566
21	23.827	16.087		1.65	8.241		5.278	6.817		5.793	4.8
22	19.55	15.413		1.85	9.881		5.068	5.534		5.652	5.038
23	16.714	16.498		2.209	11.683		2.707	7.734		4.08	7.314
24	11.734	18.847			8.532		5.336	5.632		6.656	8.427
25	18.209	13.983			9.161		4.776	7.111		4.848	6.374
26	19.663	20.14			11.028			9.551		6.341	10.507
27	17.595	20.008			11.078			9.679			5.799
28	16.223	23.33			11.909						5.589
29	22.602				13.378						6.914
30	15.599
31	18.423
32	15.666
33	16.503
34	19.127
35	17.052
36	16.033
Average	18.7858	20.1246	16.8308	1.65083	11.1112	1.62813	5.11076	6.371	2.55967	5.68158	6.59479	2.59167
P value		0.112958	0.047205		5.24573e-26	0.914932		0.000380706	4.32132e-08		0.0268586	5.13247e-09
significance		ns	*		***	ns		***	***		*	***

## Sheet: Fig. 10b
Fig. 10b Quantification of BFA bodies number per cell in each treatment
*** P < 0.001
number	Untreated	BFA	BFA+2,4-D	BFA+NAA	BFA+Dcaa
1	0	2	1	1	1
2	0	1	1	0	1
3	0	1	0	0	1
4	0	2	0	0	1
5	0	3	0	0	0
6	0	3	1	0	0
7	0	2	0	0	0
8	0	2	1	1	0
9	0	1	0	0	0
Average	0	1.88889	0.444444	0.222222	0.444444
P value			0.00029809	4.21969e-05	0.00029809
significance			***	***	***

## Sheet: Sfig. 1
Supplementary Figure 1: Dcaa promotes the growth of cucumber roots
* P < 0.05, ** P < 0.01, ck: 1 ppm potassium indole butyrate and 1 ppm sodium naphthalene acetate
Supplementary Figure 1a. plant height (cm)
number	0	3,4-Dichlorophenylacetic acid				ck
		1.5 ppm	3 ppm	5 ppm	12 ppm
1	7.9	7	7.2	7.9	7.9	8.9
2	8	8.7	7.1	7.9	8.7	8
3	8.5	8.2	8.5	7.4	8.3	8
4	8.9	7	9.5	7	6.5	7.8
5	8.2	7.9	8.6	7.2	7	8.8
6	6.6	7.8	7.8	6.5	7.4	7.8
7	8.6	6.5	8.7	8.1	7.6	8.3
8	8.1	6.4	7.8	7.4	9	9
9	8.6	8.5	7.8	8.2	9.2	8.9
10	7.8	7.8	8.1	8.9	8.4	7.9
11	7.6	7.5	7.9	9.5	7.5	7
12	8.7	7.5	7.9	8.6	8	7.8
13	8.5	5.8	8.5	8	8.7	8.4
14	9.4	6.9	8	8.5	7.9	8.1
15	6.7	6.1	7.4	7.2	8	6.7
Average (cm)	8.14	7.30667	8.05333	7.88667	8.00667	8.09333
P value		0.00936237	0.736102	0.379368	0.630741	0.859382
significance		**	ns	ns	ns	ns
Supplementary Figure 1c. root fresh/dry weight (g)
	0	3,4-Dichlorophenylacetic acid				ck
		1.5 ppm	3 ppm	5 ppm	12 ppm
fresh wight (g)	1.1708	1.0814	1.5043	1.5144	1.6594	0.8518
dry weight (g)	0.1088	0.0985	0.1168	0.1401	0.2083	0.0831
Supplementary Figure 1d. total root length (cm)
number	0	3,4-Dichlorophenylacetic acid				ck
		1.5 ppm	3 ppm	5 ppm	12 ppm
1	244.665	187.63	167.391	169.101	243.711	253.382
2	212.303	253.488	234.487	249.473	148.547	141.767
3	279.728	240.625	214.08	263.917	193.418	159.122
4	129.848	234.086	226.675	221.372	278.919	78.5423
5	234.752	276.951	210.408	375.628	235.179	208.323
6	178.205	307.149	281.288	255.929	216.236	146.474
7	197.319	254.219	234.187	253.869	259.594	261.254
8	114.159	207.542	160.326	263.25	144.133	106.769
Average (cm)	198.872	245.211	216.105	256.568	214.967	169.454
P value		0.0743717	0.489545	0.0629714	0.555113	0.355392
significance		ns	ns	ns	ns	ns
Supplementary Figure 1e. root branch number
number	0	3,4-Dichlorophenylacetic acid				ck
		1.5 ppm	3 ppm	5 ppm	12 ppm
1	1258	643	786	778	1539	1234
2	773	1217	1410	1183	717	555
3	1298	1160	1103	1001	1052	730
4	618	771	1248	806	1339	351
5	1033	1378	840	1708	1195	943
6	786	1589	1310	1175	1316	890
7	743	1176	1301	1237	1422	1112
8	421	690	740	1282	787	479
Average	866.25	1078	1092.25	1146.25	1170.88	786.75
P value		0.213562	0.137999	0.0846502	0.0629757	0.615351
significance		ns	ns	ns	ns	ns
Supplementary Figure 1f. total root surface area (cm2)
number	0	3,4-Dichlorophenylacetic acid				ck
		1.5 ppm	3 ppm	5 ppm	12 ppm
1	33.8293	21.9898	23.2325	23.1831	37.9128	32.8465
2	24.5153	35.7714	35.757	33.8162	21.7382	21.0028
3	37.3162	33.0223	28.5811	32.5061	28.1958	24.4686
4	20.4096	27.9395	33.7307	29.9415	39.1323	10.3981
5	32.2864	37.5248	26.7336	51.8132	32.9392	27.1359
6	23.8913	40.54	36.3431	33.8264	32.1039	23.1209
7	23.644	34.7801	33.452	33.1811	38.1091	32.9105
8	13.7122	26.3302	23.2708	35.3424	22.1571	14.0034
Average (cm2)	26.2005	32.2373	30.1376	34.2013	31.5361	23.2358
P value		0.109309	0.258542	0.0629105	0.170071	0.467091
significance		ns	**	ns	ns	ns
Supplementary Figure 1g. average root diameter (cm)
number	0	3,4-Dichlorophenylacetic acid				ck
		1.5 ppm	3 ppm	5 ppm	12 ppm
1	0.4401	0.3731	0.4418	0.4364	0.4952	0.4126
2	0.3676	0.4492	0.4854	0.4315	0.4658	0.4716
3	0.4246	0.4368	0.425	0.3921	0.464	0.4895
4	0.5003	0.3799	0.4737	0.4305	0.4466	0.4214
5	0.4378	0.4313	0.4044	0.4391	0.4458	0.4146
6	0.4267	0.4201	0.4113	0.4207	0.4726	0.5024
7	0.3814	0.4355	0.4547	0.416	0.4673	0.401
8	0.3823	0.4038	0.462	0.4273	0.4893	0.4175
Average (cm)	0.4201	0.416213	0.444788	0.4242	0.468325	0.441325
P value		0.833054	0.20066	0.80242	0.0107785	0.322527
significance		ns	ns	ns	*	ns
Supplementary Figure 1h. total root volume (cm3)
number	0	3,4-Dichlorophenylacetic acid				ck
		1.5 ppm	3 ppm	5 ppm	12 ppm
1	0.372	0.205	0.257	0.253	0.469	0.339
2	0.225	0.402	0.434	0.365	0.253	0.248
3	0.396	0.361	0.304	0.319	0.327	0.299
4	0.255	0.265	0.399	0.322	0.437	0.11
5	0.353	0.405	0.27	0.569	0.367	0.281
6	0.255	0.426	0.374	0.356	0.379	0.29
7	0.225	0.379	0.38	0.345	0.445	0.33
8	0.131	0.266	0.269	0.378	0.271	0.146
Average (cm3)	0.2765	0.338625	0.335875	0.363375	0.3685	0.255375
P value		0.170234	0.160123	0.0763272	0.0489756	0.63499
significance		ns	ns	ns	*	ns

[truncated: 5 more sheets: Sfig. 2, Sfig 3, Sfig. 4, Sfig. 5b, Sfig. 6c]
